# Supplementary material for: Plasticity in plastid redox networks: evolution of glutathione-dependent redox cascades and glutathionylation sites
Source: BMC Plant Biol. 2021 Jul 5;21:322. doi: 10.1186/s12870-021-03087-2 (PMC8256493; doi:10.1186/s12870-021-03087-2)
Supplement: Supplementary file 9 — Additional file 9: Table S2. Lists of S-glutathionylation sites and organisms. [file 12870_2021_3087_MOESM9_ESM.xlsx]

## Sheet: Green eukaryotes
Supplemental Table 2, sheet 1			BioGSSG: addition of biotinylated GSSG to the glutathione pool
Proteins with identified glutathionylation in green eukaryotes			anti-GSH: blot with anti-GSH antibodies
			35S Cys: addition of radiolabelled cysteines to the glutathion pool
Different proteins	364		MS: mass spectrometry
Different Plastidial proteins	151		GSSG: plant extract treated with GSSG
Identified in several studies	13
Protein name	Protein reference	Organism	Reference	PMID	Condition	Method
1-deoxy-D-xylulose 5-phosphate reductoisomerase	XP_001693958	Chlamydomonas reinhardtii	Zaffagnini 2012 MCP	22122882	In vitro	BioGSSG
1-hydroxy-2-methyl-2-(E)-butenyl 4-diphosphate synthase	XP_001690937	Chlamydomonas reinhardtii	Zaffagnini 2012 MCP	22122882	In vitro	BioGSSG
2-Cys peroxiredoxin	AT3G11630	Arabidopsis thaliana	Dixon 2005 Plant Physiol	16055689	In vitro	BioGSSG
2-Cys peroxiredoxin	CAC48323.1	Pisum sativum	Calderon 2017 FPS	28197170	In vitro	GSSG
2-cys peroxiredoxin PRX2	XP_001699660	Chlamydomonas reinhardtii	Michelet 2008 JBC	18534986	In vivo and in vitro	35S Cys (in vitro confirmation)
2-cys peroxiredoxin PRX2	XP_001699660	Chlamydomonas reinhardtii	Zaffagnini 2012 MCP	22122882	In vitro	BioGSSG
2-cys peroxiredoxin, chloroplastic	XP_001696611	Chlamydomonas reinhardtii	Michelet 2008 JBC	18534986	In vivo	35S Cys
2-cys peroxiredoxin, chloroplastic	XP_001696611	Chlamydomonas reinhardtii	Zaffagnini 2012 MCP	22122882	In vitro	BioGSSG
3′-phosphoadenosine 5′-phosphate phosphatase SAL1	NP_201203.3	Arabidopsis thaliana	Chan 2016 PNAS	27432987	In vitro	GSSG/MS
30S ribosomal protein S4, chloroplastic	A6YGA2.1	Triticum aestivum	Gietler 2016 PPB	27596017	In vivo	anti-GSH
3-deoxy-D-arabino-heptulosonate 7-phosphate synthetase	XP_001697260	Chlamydomonas reinhardtii	Zaffagnini 2012 MCP	22122882	In vitro	BioGSSG
3-Isopropylmalate dehydratase	AT2G43090	Arabidopsis thaliana	Dixon 2005 Plant Physiol	16055689	In vitro	BioGSSG
3-isopropylmalate dehydrogenase	XP_001701074	Chlamydomonas reinhardtii	Zaffagnini 2012 MCP	22122882	In vitro	BioGSSG
4-hydroxy-3-methylbut-2-enyl diphosphate reductase	XP_001701302	Chlamydomonas reinhardtii	Zaffagnini 2012 MCP	22122882	In vitro	BioGSSG
5,10-Methylenetetrahydrofolate dehydrogenase	XP_001702917	Chlamydomonas reinhardtii	Zaffagnini 2012 MCP	22122882	In vitro	BioGSSG
50S ribosomal protein L16, chloroplastic	A6MMG0.1	Triticum aestivum	Gietler 2016 PPB	27596017	In vivo	anti-GSH
6-phosphogluconate dehydrogenase, decarboxylating	XP_001696881	Chlamydomonas reinhardtii	Zaffagnini 2012 MCP	22122882	In vitro	BioGSSG
6-phosphogluconolactonase-like protein	XP_001690084	Chlamydomonas reinhardtii	Zaffagnini 2012 MCP	22122882	In vitro	BioGSSG
Acetohydroxy acid dehydratase	XP_001693179	Chlamydomonas reinhardtii	Zaffagnini 2012 MCP	22122882	In vitro	BioGSSG
Acetohydroxy acid isomeroreductase	XP_001702649	Chlamydomonas reinhardtii	Zaffagnini 2012 MCP	22122882	In vitro	BioGSSG
Acetolactate synthase, small subunit	XP_001700185	Chlamydomonas reinhardtii	Zaffagnini 2012 MCP	22122882	In vitro	BioGSSG
Acetyl CoA synthetase 1	XP_001700210	Chlamydomonas reinhardtii	Zaffagnini 2012 MCP	22122882	In vitro	BioGSSG
Acetyl CoA synthetase 3	XP_001702039	Chlamydomonas reinhardtii	Zaffagnini 2012 MCP	22122882	In vitro	BioGSSG
Acetyl-CoA biotin carboxyl carrier	XP_001700442	Chlamydomonas reinhardtii	Michelet 2008 JBC	18534986	In vivo	35S Cys
Acetyl-CoA carboxylase	AT5G35360	Arabidopsis thaliana	Dixon 2005 Plant Physiol	16055689	In vitro	BioGSSG
Acetyl-CoA carboxylase, biotin carboxylase	XP_001702319	Chlamydomonas reinhardtii	Zaffagnini 2012 MCP	22122882	In vitro	BioGSSG
Aconitate hydratase-like	AT4G13430	Arabidopsis thaliana	Dixon 2005 Plant Physiol	16055689	In vitro	BioGSSG
Adenylate kinase 3	XP_001700526	Chlamydomonas reinhardtii	Zaffagnini 2012 MCP	22122882	In vitro	BioGSSG
Adenylylphosphosulfate reductase	XP_001697084	Chlamydomonas reinhardtii	Zaffagnini 2012 MCP	22122882	In vitro	BioGSSG
Adenylyl-sulfate kinase	XP_001695959	Chlamydomonas reinhardtii	Zaffagnini 2012 MCP	22122882	In vitro	BioGSSG
ADP-glucose pyrophosphorylase large subunit	XP_001693447	Chlamydomonas reinhardtii	Zaffagnini 2012 MCP	22122882	In vitro	BioGSSG
ADP-glucose pyrophosphorylase small subunit	XP_001691854	Chlamydomonas reinhardtii	Zaffagnini 2012 MCP	22122882	In vitro	BioGSSG
Aldolase	Q9ZU52.1	Arabidopsis thaliana	Ito 2003 Plant Cell Physiol.	12881492	In vivo	BioGEE
Alpha-amylase	XP_001696014	Chlamydomonas reinhardtii	Zaffagnini 2012 MCP	22122882	In vitro	BioGSSG
Alpha-amylase 3 (AMY3)	Q94A41.1	Arabidopsis thaliana	Gurrieri 2019 Front Plant Sci.	31417599	In vitro	GSSG/BioGSSG
Amidophosphoribosyltransferase	AT2G16570	Arabidopsis thaliana	Dixon 2005 Plant Physiol	16055689	In vitro	BioGSSG
Anthranilate synthase, alpha subunit	XP_001691378	Chlamydomonas reinhardtii	Zaffagnini 2012 MCP	22122882	In vitro	BioGSSG
Argininosuccinate synthase	XP_001696749	Chlamydomonas reinhardtii	Zaffagnini 2012 MCP	22122882	In vitro	BioGSSG
Arginosuccinate synthase (putative)	AT4G24830	Arabidopsis thaliana	Dixon 2005 Plant Physiol	16055689	In vitro	BioGSSG
Ascorbate peroxidase	XP_001701947	Chlamydomonas reinhardtii	Zaffagnini 2012 MCP	22122882	In vitro	BioGSSG
Aspartate amino transferase	XP_001695040	Chlamydomonas reinhardtii	Michelet 2008 JBC	18534986	In vivo	35S Cys
Aspartyl aminopeptidase-like protein	XP_001690598	Chlamydomonas reinhardtii	Zaffagnini 2012 MCP	22122882	In vitro	BioGSSG
ATP synthase beta chain alpha	NP_958414	Chlamydomonas reinhardtii	Michelet 2008 JBC	18534986	In vivo	35S Cys
ATP synthase subunit alpha	NP_958406	Chlamydomonas reinhardtii	Zaffagnini 2012 MCP	22122882	In vitro	BioGSSG
ATP synthase subunit alpha, chloroplastic	P0C2Z6.1	Triticum aestivum	Gietler 2016 PPB	27596017	In vivo	anti-GSH
ATP-sulfurylase	XP_001693343	Chlamydomonas reinhardtii	Zaffagnini 2012 MCP	22122882	In vitro	BioGSSG
Beta-amylase 3 (BAM3)	O23553	Arabidopsis thaliana	Storm 2018 Biochemistry	29309132	In vitro	GSNO/Ms/anti-GSH
Carbamoyl phosphate synthase, large subunit	XP_001690709	Chlamydomonas reinhardtii	Zaffagnini 2012 MCP	22122882	In vitro	BioGSSG
Carbamoyl phosphate synthase, small subunit	XP_001691359	Chlamydomonas reinhardtii	Zaffagnini 2012 MCP	22122882	In vitro	BioGSSG
Chaperonin 23	XP_001690823	Chlamydomonas reinhardtii	Zaffagnini 2012 MCP	22122882	In vitro	BioGSSG
Chaperonin 60A	XP_001703692	Chlamydomonas reinhardtii	Michelet 2008 JBC	18534986	In vivo	35S Cys
Chaperonin 60A	XP_001703692	Chlamydomonas reinhardtii	Zaffagnini 2012 MCP	22122882	In vitro	BioGSSG
Chaperonin 60B1	XP_001701113	Chlamydomonas reinhardtii	Zaffagnini 2012 MCP	22122882	In vitro	BioGSSG
Chaperonin 60B2	XP_001692504	Chlamydomonas reinhardtii	Zaffagnini 2012 MCP	22122882	In vitro	BioGSSG
Chlorophyll a-b binding protein 1, chloroplastic	P13851.1	Triticum aestivum	Gietler 2016 PPB	27596017	In vivo	anti-GSH
Chloroplast elongation factor G	XP_001701845	Chlamydomonas reinhardtii	Zaffagnini 2012 MCP	22122882	In vitro	BioGSSG
chloroplast-targeted RNA-binding protein RB38	XP_001703164	Chlamydomonas reinhardtii	Michelet 2008 JBC	18534986	In vivo	35S Cys
COP9 signalosome subunit 6	ABC49916	Chlamydomonas reinhardtii	Zaffagnini 2012 MCP	22122882	In vitro	BioGSSG
CP12	A6Q0K5.2	Chlamydomonas reinhardtii	Marri 2014 Biochimie	24211189	In vitro	GSSG
CP12-2	NP_191800.1	Arabidopsis thaliana	Marri 2014 Biochimie	24211189	In vitro	GSSG
Cpn20	XP_001703710	Chlamydomonas reinhardtii	Michelet 2008 JBC	18534986	In vivo	35S Cys
Cysteine synthase OASTL4	XP_001691935	Chlamydomonas reinhardtii	Zaffagnini 2012 MCP	22122882	In vitro	BioGSSG
Cysteine synthase, OASTL3	XP_001703301	Chlamydomonas reinhardtii	Zaffagnini 2012 MCP	22122882	In vitro	BioGSSG
Cytosol aminopeptidase family protein	AT4G30920	Arabidopsis thaliana	Dixon 2005 Plant Physiol	16055689	In vitro	BioGSSG
Diaminopimelate decarboxylase	XP_001690241	Chlamydomonas reinhardtii	Zaffagnini 2012 MCP	22122882	In vitro	BioGSSG
Diaminopimelate epimerase	XP_001697794	Chlamydomonas reinhardtii	Zaffagnini 2012 MCP	22122882	In vitro	BioGSSG
EF-Hand domain-containing thioredoxin	XP_001693206	Chlamydomonas reinhardtii	Zaffagnini 2012 MCP	22122882	In vitro	BioGSSG
Elongation factor Tua	NP_958362	Chlamydomonas reinhardtii	Michelet 2008 JBC	18534986	In vivo	35S Cys
Elongation factor Tua	NP_958362	Chlamydomonas reinhardtii	Zaffagnini 2012 MCP	22122882	In vitro	BioGSSG
Enolase	XP_001702971	Chlamydomonas reinhardtii	Zaffagnini 2012 MCP	22122882	In vitro	BioGSSG
FKBP 16-3	XP_001692929	Chlamydomonas reinhardtii	Michelet 2008 JBC	18534986	In vivo	35S Cys
FKBP 20-2	XP_001693547	Chlamydomonas reinhardtii	Michelet 2008 JBC	18534986	In vivo	35S Cys
Fructose-1,6-bisphosphatase	XP_001690872	Chlamydomonas reinhardtii	Zaffagnini 2012 MCP	22122882	In vitro	BioGSSG
Fructose-1,6-bisphosphate aldolase	XP_001700659	Chlamydomonas reinhardtii	Zaffagnini 2012 MCP	22122882	In vitro	BioGSSG
Full-length thiazole biosynthetic enzyme	XP_001698672	Chlamydomonas reinhardtii	Zaffagnini 2012 MCP	22122882	In vitro	BioGSSG
Glutamate-1-semialdehyde aminotransferase	XP_001697519	Chlamydomonas reinhardtii	Zaffagnini 2012 MCP	22122882	In vitro	BioGSSG
Glutamine synthetase, chloroplastic	XP_001693042	Chlamydomonas reinhardtii	Zaffagnini 2012 MCP	22122882	In vitro	BioGSSG
Glutaredoxin	AT2G20270	Arabidopsis thaliana	Dixon 2005 Plant Physiol	16055689	In vitro	BioGSSG
Glutaredoxin S12 (GRXS12)	ACJ60637.1	Populus thricocarpa	Zaffagnini 2012 ARS	21707412	In vitro	GSSG/GSNO
Glyceraldehyde-3-phosphate dehydrogenase	XP_001703199	Chlamydomonas reinhardtii	Zaffagnini 2012 MCP	22122882	In vitro	BioGSSG
Glyceraldehyde-3-phosphate dehydrogenase A	XP_001689871	Chlamydomonas reinhardtii	Zaffagnini 2012 MCP	22122882	In vitro	BioGSSG
Glyceraldehyde-3-phosphated dehydrogenase, A subunit (GAPA)	NP_566796.2	Arabidopsis thaliana	Zaffagnini 2007 FEBS	17140414	In vitro	GSSG/H2O2+GSH
Glyceraldehyde-3-phosphated dehydrogenase, A subunit (GAPA)	P50362.1	Chlamydomonas reinhardtii	Marri 2014 Biochimie	24211189	In vitro	GSSG/BioGSSG
Heat shock protein 70B	XP_001696432	Chlamydomonas reinhardtii	Michelet 2008 JBC	18534986	In vivo and in vitro	35S Cys (in vitro confirmation)/GSSG/H2O2+GSH
Heat shock protein 70B	XP_001696432	Chlamydomonas reinhardtii	Zaffagnini 2012 MCP	22122882	In vitro	BioGSSG
Heat shock protein 90C	XP_001702984	Chlamydomonas reinhardtii	Zaffagnini 2012 MCP	22122882	In vitro	BioGSSG
Inorganic pyrophosphatase	XP_001702577	Chlamydomonas reinhardtii	Michelet 2008 JBC	18534986	In vivo	35S Cys
Isopropylmalate dehydratase, large subunit	XP_001702135	Chlamydomonas reinhardtii	Zaffagnini 2012 MCP	22122882	In vitro	BioGSSG
Isopropylmalate dehydratase, small subunit	XP_001696402	Chlamydomonas reinhardtii	Zaffagnini 2012 MCP	22122882	In vitro	BioGSSG
Isopropylmalate synthase	XP_001696603	Chlamydomonas reinhardtii	Zaffagnini 2012 MCP	22122882	In vitro	BioGSSG
Magnesium-chelatase subunit chlI, chloroplastic	XP_001691232	Chlamydomonas reinhardtii	Michelet 2008 JBC	18534986	In vivo	35S Cys
Magnesium-chelatase subunit chlI, chloroplastic	XP_001691232	Chlamydomonas reinhardtii	Zaffagnini 2012 MCP	22122882	In vitro	BioGSSG
Malate dehydrogenase, NAD-dependent	XP_001693118	Chlamydomonas reinhardtii	Zaffagnini 2012 MCP	22122882	In vitro	BioGSSG
Malonyl-CoA:acyl-carrier-protein transacylase	XP_001689862	Chlamydomonas reinhardtii	Zaffagnini 2012 MCP	22122882	In vitro	BioGSSG
NAD(P)H-quinone oxidoreductase subunit H, chloroplastic	Q8WHX3.1	Triticum aestivum	Gietler 2016 PPB	27596017	In vivo	anti-GSH
NADP-malate dehydrogenase (MDH5)	XP_001696786	Chlamydomonas reinhardtii	Zaffagnini 2012 MCP	22122882	In vitro	BioGSSG
OEE1	XP_001694699	Chlamydomonas reinhardtii	Michelet 2008 JBC	18534986	In vivo	35S Cys
Ornithine carbamoyltransferase	XP_001690929	Chlamydomonas reinhardtii	Zaffagnini 2012 MCP	22122882	In vitro	BioGSSG
Oxygen-evolving enhancer protein 1, chloroplastic	P85194.1	Triticum aestivum	Gietler 2016 PPB	27596017	In vivo	anti-GSH
Peroxiredoxin PRX7	XP_001690737	Chlamydomonas reinhardtii	Zaffagnini 2012 MCP	22122882	In vitro	BioGSSG
Phosphoglucan water dikinase	XP_001697099	Chlamydomonas reinhardtii	Zaffagnini 2012 MCP	22122882	In vitro	BioGSSG
Phosphoglycerate kinase	XP_001699523	Chlamydomonas reinhardtii	Michelet 2008 JBC	18534986	In vivo	35S Cys
Phosphoglycerate kinase	XP_001699523	Chlamydomonas reinhardtii	Zaffagnini 2012 MCP	22122882	In vitro	BioGSSG
Phosphoribosylaminoimidazole carboxylase	XP_001690981	Chlamydomonas reinhardtii	Zaffagnini 2012 MCP	22122882	In vitro	BioGSSG
Phosphoribosylaminoimidazole-succinocarboxamide synthase	XP_001699382	Chlamydomonas reinhardtii	Zaffagnini 2012 MCP	22122882	In vitro	BioGSSG
Phosphoribosyl-AMP cyclohydrolase /phosphoribosyl-ATP pyrophosphatase	XP_001693537	Chlamydomonas reinhardtii	Zaffagnini 2012 MCP	22122882	In vitro	BioGSSG
Phosphoribosylformylglycinamidine cyclo-ligase	XP_001700829	Chlamydomonas reinhardtii	Zaffagnini 2012 MCP	22122882	In vitro	BioGSSG
Phosphoribulokinase (PRK)	OAP18032.1	Arabidopsis thaliana	Marri 2014 Biochimie	24211189	In vitro	GSSG/BioGSSG
Phosphoribulokinase (PRK)	XP_001694038	Chlamydomonas reinhardtii	Zaffagnini 2012 MCP	22122882	In vitro	BioGSSG
Phosphoribulokinase (PRK)	XP_001694038	Chlamydomonas reinhardtii	Marri 2014 Biochimie	24211189	In vitro	GSSG/BioGSSG
Photosystem II (PSII) core phosphatase (PBCP)	Q942P9	Oryza sativa	Liu 2019 Mol Plant.	30453087	In vitro	H2O2+GSH
Plastid lipid associated protein	XP_001692028	Chlamydomonas reinhardtii	Michelet 2008 JBC	18534986	In vivo	35S Cys
Plastid lipid associated protein	XP_001692028	Chlamydomonas reinhardtii	Zaffagnini 2012 MCP	22122882	In vitro	BioGSSG
Plastid ribosomal protein S5	XP_001697858	Chlamydomonas reinhardtii	Zaffagnini 2012 MCP	22122882	In vitro	BioGSSG
Predicted protein	XP_001689753	Chlamydomonas reinhardtii	Zaffagnini 2012 MCP	22122882	In vitro	BioGSSG
Predicted protein	XP_001691278	Chlamydomonas reinhardtii	Zaffagnini 2012 MCP	22122882	In vitro	BioGSSG
Predicted protein	XP_001691987	Chlamydomonas reinhardtii	Zaffagnini 2012 MCP	22122882	In vitro	BioGSSG
Predicted protein	XP_001692429	Chlamydomonas reinhardtii	Zaffagnini 2012 MCP	22122882	In vitro	BioGSSG
Predicted protein	XP_001693650	Chlamydomonas reinhardtii	Zaffagnini 2012 MCP	22122882	In vitro	BioGSSG
Predicted protein	XP_001698018	Chlamydomonas reinhardtii	Zaffagnini 2012 MCP	22122882	In vitro	BioGSSG
Predicted protein	XP_001700036	Chlamydomonas reinhardtii	Zaffagnini 2012 MCP	22122882	In vitro	BioGSSG
Predicted protein	XP_001700192	Chlamydomonas reinhardtii	Zaffagnini 2012 MCP	22122882	In vitro	BioGSSG
Predicted protein	XP_001700675	Chlamydomonas reinhardtii	Zaffagnini 2012 MCP	22122882	In vitro	BioGSSG
Predicted protein	XP_001702110	Chlamydomonas reinhardtii	Zaffagnini 2012 MCP	22122882	In vitro	BioGSSG
Predicted protein (putative alanyl-tRNA synthetase)	XP_001696152	Chlamydomonas reinhardtii	Zaffagnini 2012 MCP	22122882	In vitro	BioGSSG
Predicted protein (putative glycyl tRNA synthetase)	XP_001702483	Chlamydomonas reinhardtii	Zaffagnini 2012 MCP	22122882	In vitro	BioGSSG
Predicted protein (putative Inositol monophosphatase)	XP_001701734	Chlamydomonas reinhardtii	Zaffagnini 2012 MCP	22122882	In vitro	BioGSSG
Predicted protein (putative threonyl-tRNA synthetase)	XP_001696198	Chlamydomonas reinhardtii	Zaffagnini 2012 MCP	22122882	In vitro	BioGSSG
Predicted protein (rhodanese domain)	XP_001693753	Chlamydomonas reinhardtii	Zaffagnini 2012 MCP	22122882	In vitro	BioGSSG
Predicted protein CPLD4	XP_001697223	Chlamydomonas reinhardtii	Zaffagnini 2012 MCP	22122882	In vitro	BioGSSG
Predicted protein fragment	XP_001690745	Chlamydomonas reinhardtii	Zaffagnini 2012 MCP	22122882	In vitro	BioGSSG
Prephenate dehydratase	XP_001696581	Chlamydomonas reinhardtii	Zaffagnini 2012 MCP	22122882	In vitro	BioGSSG
Presequence protease	XP_001689959	Chlamydomonas reinhardtii	Zaffagnini 2012 MCP	22122882	In vitro	BioGSSG
Protein disulfide isomerase RB60	XP_001701755	Chlamydomonas reinhardtii	Michelet 2008 JBC	18534986	In vivo	35S Cys
Protein disulfide isomerase RB60	XP_001701755	Chlamydomonas reinhardtii	Zaffagnini 2012 MCP	22122882	In vitro	BioGSSG
Protein tyrosine phosphatases (PTP)	XP_003556188	Glicine max	Dixon 2005 Biochemistry	15909984	In vitro	GSSG
Protochlorophyllide reductase, chloroplastic	Q9SDT1.1	Triticum aestivum	Gietler 2016 PPB	27596017	In vivo	anti-GSH
Putative uncharacterized protein	XP_001698912	Chlamydomonas reinhardtii	Zaffagnini 2012 MCP	22122882	In vitro	BioGSSG
Pyruvate phosphate dikinase	XP_001692938	Chlamydomonas reinhardtii	Zaffagnini 2012 MCP	22122882	In vitro	BioGSSG
Ribose-5-phosphate isomerase	XP_001692016	Chlamydomonas reinhardtii	Michelet 2008 JBC	18534986	In vivo	35S Cys
Ribose-5-phosphate isomerase	XP_001692016	Chlamydomonas reinhardtii	Zaffagnini 2012 MCP	22122882	In vitro	BioGSSG
Ribulose bisphosphate carboxylase large chain	NP_958405	Chlamydomonas reinhardtii	Zaffagnini 2012 MCP	22122882	In vitro	BioGSSG
Ribulose bisphosphate carboxylase small chain	XP_001702409	Chlamydomonas reinhardtii	Zaffagnini 2012 MCP	22122882	In vitro	BioGSSG
Ribulose phosphate-3-epimerase	XP_001691071	Chlamydomonas reinhardtii	Zaffagnini 2012 MCP	22122882	In vitro	BioGSSG
ribulose-1,5-bisphosphate carboxylase/oxygenase large subunit	QBK83373	Triticum aestivum	Gietler 2016 PPB	27596017	In vivo	anti-GSH
RNA binding protein	XP_001695686	Chlamydomonas reinhardtii	Zaffagnini 2012 MCP	22122882	In vitro	BioGSSG
RubisCo activase, chloroplastic	XP_001692244	Chlamydomonas reinhardtii	Zaffagnini 2012 MCP	22122882	In vitro	BioGSSG
Rubisco-binding protein, a-subunit	AT2G28000	Arabidopsis thaliana	Dixon 2005 Plant Physiol	16055689	In vitro	BioGSSG
Sedoheptulose-1,7-bisphosphatase	XP_001691997	Chlamydomonas reinhardtii	Zaffagnini 2012 MCP	22122882	In vitro	BioGSSG
Sulfate adenylyltransferase	AT1G19920	Arabidopsis thaliana	Dixon 2005 Plant Physiol	16055689	In vitro	BioGSSG
Thioredoxin f (TRX-f)	OAP02322.1	Arabidopsis thaliana	Michelet 2005 PNAS	16263928	In vitro	GSSG/H2O2+GSH
Thioredoxin M2, chloro plastic	Q7X8R5.2	Triticum aestivum	Gietler 2016 PPB	27596017	In vivo	anti-GSH
Threonine synthase	XP_001698517	Chlamydomonas reinhardtii	Zaffagnini 2012 MCP	22122882	In vitro	BioGSSG
Transaldolase	XP_001692665	Chlamydomonas reinhardtii	Zaffagnini 2012 MCP	22122882	In vitro	BioGSSG
Transketolase	XP_001701881	Chlamydomonas reinhardtii	Zaffagnini 2012 MCP	22122882	In vitro	BioGSSG
Triose phosphate isomerase (chloro TPI)	Q9SKP6.1	Arabidopsis thaliana	Lopez-Castillo 2016 FPS	27999583	In vitro	GSSG/anti-GSH
Triose phosphate isomerase (TPI)	Q5S7Y5	Chlamydomonas reinhardtii	Morisse 2014 JBC	25202015	In vitro	GSSG/BioGSSG
Tryptophan synthetase alpha subunit	XP_001696973	Chlamydomonas reinhardtii	Zaffagnini 2012 MCP	22122882	In vitro	BioGSSG
UDP-sulfoquinovose synthase	XP_001697898	Chlamydomonas reinhardtii	Zaffagnini 2012 MCP	22122882	In vitro	BioGSSG
Uroporphyrinogen decarboxylase	XP_001699533	Chlamydomonas reinhardtii	Zaffagnini 2012 MCP	22122882	In vitro	BioGSSG
WEB family protein At3g02930, chloroplastic	Q9M8T5.1	Triticum aestivum	Gietler 2016 PPB	27596017	In vivo	anti-GSH
14-3-3-like protein FTT1	XP_001702812	Chlamydomonas reinhardtii	Zaffagnini 2012 MCP	22122882	In vitro	BioGSSG
14-3-3-like protein FTT2	XP_001696613	Chlamydomonas reinhardtii	Zaffagnini 2012 MCP	22122882	In vitro	BioGSSG
1-aminocyclopropane-1-carboxylate oxidase (ACO1)	OAP10668.1	Arabidopsis thaliana	Datta 2015 Plant Physiol.	26463088	In vitro	BioGSSG/strepta
1-Cys-D peroxiredoxin	A9PCL4	Populus tremula	Noguera-Mazon 2006 JBC	16916801	In vitro	GSSG
20S proteasome a-subunit A1	AT5G35590	Arabidopsis thaliana	Dixon 2005 Plant Physiol	16055689	In vitro	BioGSSG
20S proteasome a-subunit A2	AT2G05840	Arabidopsis thaliana	Dixon 2005 Plant Physiol	16055689	In vitro	BioGSSG
20S proteasome a-subunit B1	AT1G16470	Arabidopsis thaliana	Dixon 2005 Plant Physiol	16055689	In vitro	BioGSSG
20S proteasome a-subunit C	AT3G22110	Arabidopsis thaliana	Dixon 2005 Plant Physiol	16055689	In vitro	BioGSSG
20S proteasome a-subunit E1 or E2	AT1G53850	Arabidopsis thaliana	Dixon 2005 Plant Physiol	16055689	In vitro	BioGSSG
20S proteasome a-subunit F1	AT5G42790	Arabidopsis thaliana	Dixon 2005 Plant Physiol	16055689	In vitro	BioGSSG
20S proteasome a-subunit G1	AT2G27020	Arabidopsis thaliana	Dixon 2005 Plant Physiol	16055689	In vitro	BioGSSG
20S proteasome b-subunit A1	AT4G31300	Arabidopsis thaliana	Dixon 2005 Plant Physiol	16055689	In vitro	BioGSSG
20S proteasome b-subunit B1	AT3G27430	Arabidopsis thaliana	Dixon 2005 Plant Physiol	16055689	In vitro	BioGSSG
20S proteasome b-subunit B2	AT5G40580	Arabidopsis thaliana	Dixon 2005 Plant Physiol	16055689	In vitro	BioGSSG
20S proteasome b-subunit C1	AT1G21720	Arabidopsis thaliana	Dixon 2005 Plant Physiol	16055689	In vitro	BioGSSG
20S proteasome b-subunit D1	AT3G22630	Arabidopsis thaliana	Dixon 2005 Plant Physiol	16055689	In vitro	BioGSSG
20S proteasome b-subunit D2	AT4G14800	Arabidopsis thaliana	Dixon 2005 Plant Physiol	16055689	In vitro	BioGSSG
20S proteasome b-subunit E1	AT1G13060	Arabidopsis thaliana	Dixon 2005 Plant Physiol	16055689	In vitro	BioGSSG
20S proteasome b-subunit F1	AT3G60820	Arabidopsis thaliana	Dixon 2005 Plant Physiol	16055689	In vitro	BioGSSG
20S proteasome b-subunit G1	AT1G56450	Arabidopsis thaliana	Dixon 2005 Plant Physiol	16055689	In vitro	BioGSSG
26S proteasome regulatory subunit RPN1	XP_001695780	Chlamydomonas reinhardtii	Zaffagnini 2012 MCP	22122882	In vitro	BioGSSG
26S proteasome regulatory subunit RPT4	XP_001691678	Chlamydomonas reinhardtii	Zaffagnini 2012 MCP	22122882	In vitro	BioGSSG
40S ribosomal protein S10-1	Q9SW09.1	Triticum aestivum	Gietler 2016 PPB	27596017	In vivo	anti-GSH
40S ribosomal protein S2-1	Q8L8Y0.2	Triticum aestivum	Gietler 2016 PPB	27596017	In vivo	anti-GSH
40S ribosomal protein S3a	XP_001693710	Chlamydomonas reinhardtii	Zaffagnini 2012 MCP	22122882	In vitro	BioGSSG
40S ribosomal protein SA	XP_001702485	Chlamydomonas reinhardtii	Zaffagnini 2012 MCP	22122882	In vitro	BioGSSG
5,10-Methylenetetrahydrofolate reductase	XP_001702476	Chlamydomonas reinhardtii	Zaffagnini 2012 MCP	22122882	In vitro	BioGSSG
5-methyl thioribose kinase-related protein	XP_001695925	Chlamydomonas reinhardtii	Zaffagnini 2012 MCP	22122882	In vitro	BioGSSG
60S ribosomal protein L10a	XP_001699807	Chlamydomonas reinhardtii	Zaffagnini 2012 MCP	22122882	In vitro	BioGSSG
ACC oxidase	AT1G62380	Arabidopsis thaliana	Dixon 2005 Plant Physiol	16055689	In vitro	BioGSSG
Acetyl-CoA acyltransferase	XP_001697225	Chlamydomonas reinhardtii	Zaffagnini 2012 MCP	22122882	In vitro	BioGSSG
Acetyl-Coa carboxylase, biotin carboxyl carrier	XP_001690119	Chlamydomonas reinhardtii	Zaffagnini 2012 MCP	22122882	In vitro	BioGSSG
Aconitate hydratase	XP_001689702	Chlamydomonas reinhardtii	Zaffagnini 2012 MCP	22122882	In vitro	BioGSSG
Actin	XP_001699068	Chlamydomonas reinhardtii	Zaffagnini 2012 MCP	22122882	In vitro	BioGSSG
Actin-depolymerizing factor 10	Q337A5.1	Triticum aestivum	Gietler 2016 PPB	27596017	In vivo	anti-GSH
Adenosylhomocysteinase	XP_001693339	Chlamydomonas reinhardtii	Zaffagnini 2012 MCP	22122882	In vitro	BioGSSG
Adenylate kinase 4	XP_001702827	Chlamydomonas reinhardtii	Zaffagnini 2012 MCP	22122882	In vitro	BioGSSG
Alcohol dehydrogenase / acetaldehyde dehydrogenase	AT1G77120	Arabidopsis thaliana	Dixon 2005 Plant Physiol	16055689	In vitro	BioGSSG
Alcohol dehydrogenase / acetaldehyde dehydrogenase	XP_001703585	Chlamydomonas reinhardtii	Zaffagnini 2012 MCP	22122882	In vitro	BioGSSG
Algae-specific protein	28:696041-697542	Chlamydomonas reinhardtii	Michelet 2008 JBC	18534986	In vivo	35S Cys
Alpha-amylase 1 (AMY1)	AFV30589.1	Hordeum vulgare	Sogaard 1993 Biotechnology	7764097	In vivo	?
Amylogenin	AT5G16510	Arabidopsis thaliana	Dixon 2005 Plant Physiol	16055689	In vitro	BioGSSG
AP2-like ethylene-responsive transcription factor SMZ	Q6PV68.1	Triticum aestivum	Gietler 2016 PPB	27596017	In vivo	anti-GSH
Arginase	AT4G08900	Arabidopsis thaliana	Dixon 2005 Plant Physiol	16055689	In vitro	BioGSSG
Asparagine synthase	XP_001702113	Chlamydomonas reinhardtii	Zaffagnini 2012 MCP	22122882	In vitro	BioGSSG
ATP citrate lyase, subunit B	XP_001701955	Chlamydomonas reinhardtii	Zaffagnini 2012 MCP	22122882	In vitro	BioGSSG
ATP synthase subunit beta, mitochondrial	P19023.1	Triticum aestivum	Gietler 2016 PPB	27596017	In vivo	anti-GSH
ATP-dependent zinc metalloprotease FTSH 5, mitochondrial	Q8LQJ8.1	Triticum aestivum	Gietler 2016 PPB	27596017	In vivo	anti-GSH
Beta carbonic anhydrase 3	Q9ZUC2.1	Triticum aestivum	Gietler 2016 PPB	27596017	In vivo	anti-GSH
Beta-carbonic anhydrase (mitochondrial)	XP_001696003	Chlamydomonas reinhardtii	Zaffagnini 2012 MCP	22122882	In vitro	BioGSSG
Binding protein 1 (Hsp70-like)	XP_001701685	Chlamydomonas reinhardtii	Zaffagnini 2012 MCP	22122882	In vitro	BioGSSG
b-Ureidopropionase	AT5G64370	Arabidopsis thaliana	Dixon 2005 Plant Physiol	16055689	In vitro	BioGSSG
Calcium and calcium/calmodulin-dependent serine/threonine-protein kinase (Fragment)	Q6RET6.2	Triticum aestivum	Gietler 2016 PPB	27596017	In vivo	anti-GSH
Calreticulina	XP_001689661	Chlamydomonas reinhardtii	Michelet 2008 JBC	18534986	In vivo	35S Cys
Carbonic anhydrase 8	XP_001697606	Chlamydomonas reinhardtii	Zaffagnini 2012 MCP	22122882	In vitro	BioGSSG
Catalase	XP_001696763	Chlamydomonas reinhardtii	Zaffagnini 2012 MCP	22122882	In vitro	BioGSSG
Chaperonin 60C	XP_001691353	Chlamydomonas reinhardtii	Zaffagnini 2012 MCP	22122882	In vitro	BioGSSG
Chloroplast envelope membrane 70 kDa heat shock-related protein	P29357.3	Triticum aestivum	Gietler 2016 PPB	27596017	In vivo	anti-GSH
Cinnamoyl CoA reductase-like	AT5G58490	Arabidopsis thaliana	Dixon 2005 Plant Physiol	16055689	In vitro	BioGSSG
Cysteine proteinase inhibitor 2	Q8L5T9.2	Triticum aestivum	Gietler 2016 PPB	27596017	In vivo	anti-GSH
Cytokinesis-related protein	XP_001699958	Chlamydomonas reinhardtii	Zaffagnini 2012 MCP	22122882	In vitro	BioGSSG
DHAR1	AT1G75270	Arabidopsis thaliana	Dixon 2005 Plant Physiol	16055689	In vitro	BioGSSG
Dihydrolipoamide succinyltransferase, oxoglutarate dehydrogenase E2 component	XP_001692539	Chlamydomonas reinhardtii	Zaffagnini 2012 MCP	22122882	In vitro	BioGSSG
Dihydroxyacetone kinase	XP_001699097	Chlamydomonas reinhardtii	Zaffagnini 2012 MCP	22122882	In vitro	BioGSSG
DNA damage-repair/toleration	AT3G04880	Arabidopsis thaliana	Dixon 2005 Plant Physiol	16055689	In vitro	BioGSSG
dTDP-Glc 4,6-dehydratase (putative)	AT2G27860	Arabidopsis thaliana	Dixon 2005 Plant Physiol	16055689	In vitro	BioGSSG
Elongation factor 2	XP_001703215	Chlamydomonas reinhardtii	Zaffagnini 2012 MCP	22122882	In vitro	BioGSSG
Elongation factor EF-3	XP_001692287	Chlamydomonas reinhardtii	Zaffagnini 2012 MCP	22122882	In vitro	BioGSSG
Elongation factor Ts	XP_001696943	Chlamydomonas reinhardtii	Zaffagnini 2012 MCP	22122882	In vitro	BioGSSG
Elongation factor-like protein	XP_001695472	Chlamydomonas reinhardtii	Zaffagnini 2012 MCP	22122882	In vitro	BioGSSG
Enolase	AT2G36530	Arabidopsis thaliana	Dixon 2005 Plant Physiol	16055689	In vitro	BioGSSG
ER ATPase CDC48 (putative)	AT3G09840	Arabidopsis thaliana	Dixon 2005 Plant Physiol	16055689	In vitro	BioGSSG
Eukaryotic initiation factor 4A-like protein	XP_001691452	Chlamydomonas reinhardtii	Zaffagnini 2012 MCP	22122882	In vitro	BioGSSG
Eukaryotic translation elongation factor 1 alpha 1	XP_001696568	Chlamydomonas reinhardtii	Zaffagnini 2012 MCP	22122882	In vitro	BioGSSG
Exportin XPO1	XP_001695594	Chlamydomonas reinhardtii	Zaffagnini 2012 MCP	22122882	In vitro	BioGSSG
FAP 278, adenosine kinase-like protein	XP_001693336	Chlamydomonas reinhardtii	Zaffagnini 2012 MCP	22122882	In vitro	BioGSSG
FAP103 (nucleoside diphosphate kinase)	XP_0011698246	Chlamydomonas reinhardtii	Michelet 2008 JBC	18534986	In vivo	35S Cys
FAP162	XP_001702217	Chlamydomonas reinhardtii	Michelet 2008 JBC	18534986	In vivo	35S Cys
FAP204	XP_001699763	Chlamydomonas reinhardtii	Zaffagnini 2012 MCP	22122882	In vitro	BioGSSG
FAP277, protease inhibitor-like protein	XP_001695981	Chlamydomonas reinhardtii	Zaffagnini 2012 MCP	22122882	In vitro	BioGSSG
F-box protein GID2	Q7XAK4.1	Triticum aestivum	Gietler 2016 PPB	27596017	In vivo	anti-GSH
Fru-bisphosphate aldolase	AT3G52930	Arabidopsis thaliana	Dixon 2005 Plant Physiol	16055689	In vitro	BioGSSG
Fructose-1,6-bisphosphatase, class II	XP_001700120	Chlamydomonas reinhardtii	Zaffagnini 2012 MCP	22122882	In vitro	BioGSSG
Fumarase (putative)	AT2G47510	Arabidopsis thaliana	Dixon 2005 Plant Physiol	16055689	In vitro	BioGSSG
Fumarate hydratase	XP_001696634	Chlamydomonas reinhardtii	Zaffagnini 2012 MCP	22122882	In vitro	BioGSSG
GDSL esterase/lipase EXL4	Q0WUV7.1	Triticum aestivum	Gietler 2016 PPB	27596017	In vivo	anti-GSH
g-Hydroxybutyrate dehydrogenase	AT3G25530	Arabidopsis thaliana	Dixon 2005 Plant Physiol	16055689	In vitro	BioGSSG
Gibberellin-regulated protein 10	Q8LFM2.1	Triticum aestivum	Gietler 2016 PPB	27596017	In vivo	anti-GSH
Gln synthetase	AT3G53180	Arabidopsis thaliana	Dixon 2005 Plant Physiol	16055689	In vitro	BioGSSG
Globulin-like	AT1G07750	Arabidopsis thaliana	Dixon 2005 Plant Physiol	16055689	In vitro	BioGSSG
Glutamine synthetase, cytosolic	XP_001699902	Chlamydomonas reinhardtii	Zaffagnini 2012 MCP	22122882	In vitro	BioGSSG
Glutaredoxin, CGFS type, GRX6	XP_001689744	Chlamydomonas reinhardtii	Zaffagnini 2012 MCP	22122882	In vitro	BioGSSG
Glutathione peroxidase 1 (GPX1)	AET04996.2	Medicago truncatula	Castella 2017 Nitric Oxide	28193486	In vitro	GSNO
Glutathione transferase F10	AT2G30870	Arabidopsis thaliana	Dixon 2005 Plant Physiol	16055689	In vitro	BioGSSG
Glutathione transferase F7	AT1G02920	Arabidopsis thaliana	Dixon 2005 Plant Physiol	16055689	In vitro	BioGSSG
Glutathione transferase L3	AT5G02790	Arabidopsis thaliana	Dixon 2005 Plant Physiol	16055689	In vitro	BioGSSG
Glutathione transferase U19	AT1G78380	Arabidopsis thaliana	Dixon 2005 Plant Physiol	16055689	In vitro	BioGSSG
Glutathione transferase Z1	AT2G02390	Arabidopsis thaliana	Dixon 2005 Plant Physiol	16055689	In vitro	BioGSSG
Gly dehydrogenase (putative)	AT2G26080	Arabidopsis thaliana	Dixon 2005 Plant Physiol	16055689	In vitro	BioGSSG
Glyceraldehyde-3-phosphated dehydrogenase, C1 subunit (GAPC1)	P25858.2	Arabidopsis thaliana	Bedhomme 2012 Biochem. J.	22607208	In vitro	H2O2+GSH
Glycine decarboxylase (mito GDC)	NP_174525.1	Arabidopsis thaliana	Palmieri 2010 Plant Physiol.	20089767	In vitro	GSNO
GMP synthetase	XP_001701988	Chlamydomonas reinhardtii	Zaffagnini 2012 MCP	22122882	In vitro	BioGSSG
H1 trans-ATP synthase	AT5G08670	Arabidopsis thaliana	Dixon 2005 Plant Physiol	16055689	In vitro	BioGSSG
Heat shock protein 70A	XP_001701326	Chlamydomonas reinhardtii	Zaffagnini 2012 MCP	22122882	In vitro	BioGSSG
Heat shock protein 70C	XP_001694468	Chlamydomonas reinhardtii	Zaffagnini 2012 MCP	22122882	In vitro	BioGSSG
Heat shock protein 70E	XP_001695858	Chlamydomonas reinhardtii	Zaffagnini 2012 MCP	22122882	In vitro	BioGSSG
Heat shock protein 90A	XP_001695264	Chlamydomonas reinhardtii	Zaffagnini 2012 MCP	22122882	In vitro	BioGSSG
Heat shock protein 90B	XP_001701885	Chlamydomonas reinhardtii	Zaffagnini 2012 MCP	22122882	In vitro	BioGSSG
Histone deacetylase HDT2	Q56WH4.2	Triticum aestivum	Gietler 2016 PPB	27596017	In vivo	anti-GSH
Hybrid-cluster protein HCP2	XP_001694756	Chlamydomonas reinhardtii	Zaffagnini 2012 MCP	22122882	In vitro	BioGSSG
Hydroxymethylpyrimidine phosphate synthase	XP_001697756	Chlamydomonas reinhardtii	Zaffagnini 2012 MCP	22122882	In vitro	BioGSSG
Importin beta	XP_001692744	Chlamydomonas reinhardtii	Zaffagnini 2012 MCP	22122882	In vitro	BioGSSG
Inner dynein arm light chain p28 IDA4	XP_001700527	Chlamydomonas reinhardtii	Zaffagnini 2012 MCP	22122882	In vitro	BioGSSG
Inosine monophosphate dehydrogenase	AT1G16350	Arabidopsis thaliana	Dixon 2005 Plant Physiol	16055689	In vitro	BioGSSG
Inositol polyphosphate kinase	XP_001694168	Chlamydomonas reinhardtii	Zaffagnini 2012 MCP	22122882	In vitro	BioGSSG
Isocitrate dehydrogenase, NAD-dependent	XP_001697281	Chlamydomonas reinhardtii	Zaffagnini 2012 MCP	22122882	In vitro	BioGSSG
Isocitrate lyase	XP_001695331	Chlamydomonas reinhardtii	Michelet 2008 JBC	18534986	In vivo	35S Cys
Isocitrate lyase	XP_001695331	Chlamydomonas reinhardtii	Zaffagnini 2012 MCP	22122882	In vitro	BioGSSG
Leaf-specific thionin BTH6	P09618.3	Triticum aestivum	Gietler 2016 PPB	27596017	In vivo	anti-GSH
Leaf-specific thionin DB4	P08772.2	Triticum aestivum	Gietler 2016 PPB	27596017	In vivo	anti-GSH
Leu aminopeptidase	AT2G24200	Arabidopsis thaliana	Dixon 2005 Plant Physiol	16055689	In vitro	BioGSSG
l-galactono-gamma-lactone dehydrogenase (mito GALDH)	Q9SU56.1	Arabidopsis thaliana	Leferink 2009 Plant Physiol.	19369590	In vitro	H2O2+GSH
Low-CO2 inducible protein LCIB	XP_001698344	Chlamydomonas reinhardtii	Zaffagnini 2012 MCP	22122882	In vitro	BioGSSG
Low-CO2 inducible protein LCIC	XP_001691223	Chlamydomonas reinhardtii	Zaffagnini 2012 MCP	22122882	In vitro	BioGSSG
Malate synthase	XP_001695632	Chlamydomonas reinhardtii	Zaffagnini 2012 MCP	22122882	In vitro	BioGSSG
Malic enzyme (putative)	AT4G00570	Arabidopsis thaliana	Dixon 2005 Plant Physiol	16055689	In vitro	BioGSSG
Membrane-anchored ubiquitin-fold protein 2	Q8LCS8.1	Triticum aestivum	Gietler 2016 PPB	27596017	In vivo	anti-GSH
Met synthase	AT5G17920	Arabidopsis thaliana	Dixon 2005 Plant Physiol	16055689	In vitro	BioGSSG
Methionine synthase, cobalamin-independent	XP_001702934	Chlamydomonas reinhardtii	Zaffagnini 2012 MCP	22122882	In vitro	BioGSSG
Methylenetetrahydrofolate dehydrogenase	AT2G38660	Arabidopsis thaliana	Dixon 2005 Plant Physiol	16055689	In vitro	BioGSSG
Methylmalonate semi-aldehyde dehydrogenase	XP_001695943	Chlamydomonas reinhardtii	Zaffagnini 2012 MCP	22122882	In vitro	BioGSSG
Microtubule-associated protein EB1	XP_001701111	Chlamydomonas reinhardtii	Zaffagnini 2012 MCP	22122882	In vitro	BioGSSG
Mitochondrial chaparonin (HSP60)	AT2G33210	Arabidopsis thaliana	Dixon 2005 Plant Physiol	16055689	In vitro	BioGSSG
Mitochondrial chaparonin (HSP60)	AT3G23990	Arabidopsis thaliana	Dixon 2005 Plant Physiol	16055689	In vitro	BioGSSG
Monodehydroascorbate reductase	AT5G03630	Arabidopsis thaliana	Dixon 2005 Plant Physiol	16055689	In vitro	BioGSSG
Multiple organellar RNA editing factor 5, mitochondrial	Q9C7Y2.1	Triticum aestivum	Gietler 2016 PPB	27596017	In vivo	anti-GSH
MutT	AT1G79690	Arabidopsis thaliana	Dixon 2005 Plant Physiol	16055689	In vitro	BioGSSG
N-Acetylornithine deacetylase (putative)	AT4G17830	Arabidopsis thaliana	Dixon 2005 Plant Physiol	16055689	In vitro	BioGSSG
NAD-dependent epimerase/dehydratase	XP_001695032	Chlamydomonas reinhardtii	Zaffagnini 2012 MCP	22122882	In vitro	BioGSSG
NAD-dependent epimerase/dehydratase	XP_001701714	Chlamydomonas reinhardtii	Zaffagnini 2012 MCP	22122882	In vitro	BioGSSG
NADP-malic enzyme	AT5G11670	Arabidopsis thaliana	Dixon 2005 Plant Physiol	16055689	In vitro	BioGSSG
Nitrilase 1	AT3G44310	Arabidopsis thaliana	Dixon 2005 Plant Physiol	16055689	In vitro	BioGSSG
Nitrilase 3	AT3G44320	Arabidopsis thaliana	Dixon 2005 Plant Physiol	16055689	In vitro	BioGSSG
Non-specific lipid-transfer protein	O04004.1	Triticum aestivum	Gietler 2016 PPB	27596017	In vivo	anti-GSH
Nuclear pre-mRNA splicing factor and U1 snRNP component	XP_001699178	Chlamydomonas reinhardtii	Zaffagnini 2012 MCP	22122882	In vitro	BioGSSG
Open Stomata 1 (Sucrose nonfermenting 1-related protein kinase 2.6)	CDY72554.1	Brassica napus	Ma 2018 FEBS	29632815	In vitro	GSSG/GSNO
Peroxisomal membrane protein 11-1	Q10SM7.1	Triticum aestivum	Gietler 2016 PPB	27596017	In vivo	anti-GSH
Phenylalanine ammonia-lyase	P45734.1	Triticum aestivum	Gietler 2016 PPB	27596017	In vivo	anti-GSH
Phosphate acetyltransferase	XP_001694504	Chlamydomonas reinhardtii	Zaffagnini 2012 MCP	22122882	In vitro	BioGSSG
Phosphoenolpyruvate carboxykinase	XP_001694964	Chlamydomonas reinhardtii	Zaffagnini 2012 MCP	22122882	In vitro	BioGSSG
Phospholipase A1-II delta	Q9SJI7.1	Triticum aestivum	Gietler 2016 PPB	27596017	In vivo	anti-GSH
Poly [ADP-ribose] polymerase 3	Q9SWB4.1	Triticum aestivum	Gietler 2016 PPB	27596017	In vivo	anti-GSH
Predicted protein	XP_001690585	Chlamydomonas reinhardtii	Zaffagnini 2012 MCP	22122882	In vitro	BioGSSG
Predicted protein	XP_001691820	Chlamydomonas reinhardtii	Zaffagnini 2012 MCP	22122882	In vitro	BioGSSG
Predicted protein	XP_001693913	Chlamydomonas reinhardtii	Zaffagnini 2012 MCP	22122882	In vitro	BioGSSG
Predicted protein	XP_001696827	Chlamydomonas reinhardtii	Zaffagnini 2012 MCP	22122882	In vitro	BioGSSG
Predicted protein	XP_001697306	Chlamydomonas reinhardtii	Zaffagnini 2012 MCP	22122882	In vitro	BioGSSG
Predicted protein	XP_001697367	Chlamydomonas reinhardtii	Zaffagnini 2012 MCP	22122882	In vitro	BioGSSG
Predicted protein	XP_001701249	Chlamydomonas reinhardtii	Zaffagnini 2012 MCP	22122882	In vitro	BioGSSG
Predicted protein	XP_001701711	Chlamydomonas reinhardtii	Zaffagnini 2012 MCP	22122882	In vitro	BioGSSG
Predicted protein (putative alanyl-tRNA synthetase)	XP_001694980	Chlamydomonas reinhardtii	Zaffagnini 2012 MCP	22122882	In vitro	BioGSSG
Predicted protein (putative arginyl-tRNA synthetase)	XP_001695651	Chlamydomonas reinhardtii	Zaffagnini 2012 MCP	22122882	In vitro	BioGSSG
Predicted protein (putative asparagine synthase)	XP_001695886	Chlamydomonas reinhardtii	Zaffagnini 2012 MCP	22122882	In vitro	BioGSSG
Predicted protein (putative glycyl-tRNA synthetase)	XP_001702190	Chlamydomonas reinhardtii	Zaffagnini 2012 MCP	22122882	In vitro	BioGSSG
Predicted protein (putative Hypoxanthine phosphoribosyl transferase)	XP_001691549	Chlamydomonas reinhardtii	Zaffagnini 2012 MCP	22122882	In vitro	BioGSSG
Predicted protein (putative isochorismatase hydrolase)	XP_001695827	Chlamydomonas reinhardtii	Zaffagnini 2012 MCP	22122882	In vitro	BioGSSG
Predicted protein (putative phenylalanyl-tRNA synthetase)	XP_001699120	Chlamydomonas reinhardtii	Zaffagnini 2012 MCP	22122882	In vitro	BioGSSG
Predicted protein (putative prolyl-tRNA synthetase)	XP_001702525	Chlamydomonas reinhardtii	Zaffagnini 2012 MCP	22122882	In vitro	BioGSSG
Predicted protein (putative protein kinase)	XP_001700571	Chlamydomonas reinhardtii	Zaffagnini 2012 MCP	22122882	In vitro	BioGSSG
Pro iminopeptidase	AT2G14260	Arabidopsis thaliana	Dixon 2005 Plant Physiol	16055689	In vitro	BioGSSG
Probable lipid phosphate phosphatase 4	Q0WNG6.1	Triticum aestivum	Gietler 2016 PPB	27596017	In vivo	anti-GSH
Probable mediator of RNA polymerase II transcription subunit 26a	F4J4Y5.1	Triticum aestivum	Gietler 2016 PPB	27596017	In vivo	anti-GSH
Protease related	AT3G02720	Arabidopsis thaliana	Dixon 2005 Plant Physiol	16055689	In vitro	BioGSSG
Protein RALF-like 15	A8MQM7.1	Triticum aestivum	Gietler 2016 PPB	27596017	In vivo	anti-GSH
Pullulanase-type starch debranching enzyme	XP_001697294	Chlamydomonas reinhardtii	Zaffagnini 2012 MCP	22122882	In vitro	BioGSSG
Putative F-box protein	Q9C6W9.1	Triticum aestivum	Gietler 2016 PPB	27596017	In vivo	anti-GSH
Putative protein phosphatase 2C-like protein 45	Q3EAZ3.1	Triticum aestivum	Gietler 2016 PPB	27596017	In vivo	anti-GSH
Pyrroline-5-carboxylate reductase	XP_001697466	Chlamydomonas reinhardtii	Zaffagnini 2012 MCP	22122882	In vitro	BioGSSG
Pyruvate decarboxylase	AT4G33070	Arabidopsis thaliana	Dixon 2005 Plant Physiol	16055689	In vitro	BioGSSG
Pyruvate kinase	XP_001693008	Chlamydomonas reinhardtii	Zaffagnini 2012 MCP	22122882	In vitro	BioGSSG
Pyruvate-formate lyase	XP_001689719	Chlamydomonas reinhardtii	Zaffagnini 2012 MCP	22122882	In vitro	BioGSSG
Radial spoke protein 9	XP_001690441	Chlamydomonas reinhardtii	Zaffagnini 2012 MCP	22122882	In vitro	BioGSSG
Ran-like small GTPase	XP_001691878	Chlamydomonas reinhardtii	Zaffagnini 2012 MCP	22122882	In vitro	BioGSSG
Reversibly glycosylated polypeptide-1	AT3G02230	Arabidopsis thaliana	Dixon 2005 Plant Physiol	16055689	In vitro	BioGSSG
Reversibly glycosylated polypeptide-2 or -3	AT3G08900	Arabidopsis thaliana	Dixon 2005 Plant Physiol	16055689	In vitro	BioGSSG
Root meristem growth factor 3	Q6ID76.1	Triticum aestivum	Gietler 2016 PPB	27596017	In vivo	anti-GSH
S-adenosylmethionine synthase	XP_001696661	Chlamydomonas reinhardtii	Zaffagnini 2012 MCP	22122882	In vitro	BioGSSG
SAM:2-demethylmenaquinone	AT5G16450	Arabidopsis thaliana	Dixon 2005 Plant Physiol	16055689	In vitro	BioGSSG
Seryl-tRNA synthetase	XP_001692030	Chlamydomonas reinhardtii	Zaffagnini 2012 MCP	22122882	In vitro	BioGSSG
Sorbitol dehydrogenase (putative)	AT5G51970	Arabidopsis thaliana	Dixon 2005 Plant Physiol	16055689	In vitro	BioGSSG
Spermine synthase	XP_001696651	Chlamydomonas reinhardtii	Zaffagnini 2012 MCP	22122882	In vitro	BioGSSG
S-phase kinase-associated protein 1-like1 (ASK1)	NP_565123.1	Arabidopsis thaliana	Iglesias 2018 Redox Biol.	30031268	In vitro	GSNO
Subunit of exon junction complex	XP_001703776	Chlamydomonas reinhardtii	Zaffagnini 2012 MCP	22122882	In vitro	BioGSSG
Suc synthase	AT3G43190	Arabidopsis thaliana	Dixon 2005 Plant Physiol	16055689	In vitro	BioGSSG
Suc synthase	AT5G20830	Arabidopsis thaliana	Dixon 2005 Plant Physiol	16055689	In vitro	BioGSSG
Thiamine pyrophosphokinase 2	F4IV16.1	Triticum aestivum	Gietler 2016 PPB	27596017	In vivo	anti-GSH
Transaldolase	XP_001690070	Chlamydomonas reinhardtii	Michelet 2008 JBC	18534986	In vivo	35S Cys
Triose phosphate isomerase (cyto TPI)	P48491.2	Arabidopsis thaliana	Ito 2003 Plant Cell Physiol.	12881492	In vivo	BioGEE/GSSG
Triose phosphate isomerase (cyto TPI)	P48491.2	Arabidopsis thaliana	Lopez-Castillo 2016 FPS	27999583	In vitro	GSSG/anti-GSH
Tubulin alpha-1 chain	XP_001691876	Chlamydomonas reinhardtii	Zaffagnini 2012 MCP	22122882	In vitro	BioGSSG
Tubulin beta-1/beta-2 chain	XP_001694072	Chlamydomonas reinhardtii	Zaffagnini 2012 MCP	22122882	In vitro	BioGSSG
Ubiquitin carboxyl-terminal hydrolase	XP_001697158	Chlamydomonas reinhardtii	Zaffagnini 2012 MCP	22122882	In vitro	BioGSSG
Ubiquitin carboxyl-terminal hydrolase	XP_001701682	Chlamydomonas reinhardtii	Zaffagnini 2012 MCP	22122882	In vitro	BioGSSG
Ubiquitin-activating enzyme E1	XP_001695180	Chlamydomonas reinhardtii	Zaffagnini 2012 MCP	22122882	In vitro	BioGSSG
Ubiquitin-like protein-NEDD8-like protein RUB3	P0C032.2	Triticum aestivum	Gietler 2016 PPB	27596017	In vivo	anti-GSH
UDP-D-glucuronic acid decarboxylase	XP_001703494	Chlamydomonas reinhardtii	Zaffagnini 2012 MCP	22122882	In vitro	BioGSSG
UDP-Glc dehydrogenase	AT3G29360	Arabidopsis thaliana	Dixon 2005 Plant Physiol	16055689	In vitro	BioGSSG
UDP-Glc pyrophosphorylase	AT3G03250	Arabidopsis thaliana	Dixon 2005 Plant Physiol	16055689	In vitro	BioGSSG
UDP-glucose 6-dehydrogenase 1	XP_001703656	Chlamydomonas reinhardtii	Zaffagnini 2012 MCP	22122882	In vitro	BioGSSG
UDP-glucose dehydrogenase 2	XP_001698004	Chlamydomonas reinhardtii	Zaffagnini 2012 MCP	22122882	In vitro	BioGSSG
UDP-glucose pyrophosphorylase	XP_001692246	Chlamydomonas reinhardtii	Zaffagnini 2012 MCP	22122882	In vitro	BioGSSG
Urate oxidase II	XP_001691000	Chlamydomonas reinhardtii	Zaffagnini 2012 MCP	22122882	In vitro	BioGSSG
Vacuolar ATP synthase subunit A	XP_001698410	Chlamydomonas reinhardtii	Zaffagnini 2012 MCP	22122882	In vitro	BioGSSG
Vacuolar ATP synthase subunit B	XP_001701846	Chlamydomonas reinhardtii	Zaffagnini 2012 MCP	22122882	In vitro	BioGSSG
Vacuolar ATP synthase subunit D	XP_001695144	Chlamydomonas reinhardtii	Zaffagnini 2012 MCP	22122882	In vitro	BioGSSG
Vacuolar ATP synthase subunit E	XP_001692936	Chlamydomonas reinhardtii	Zaffagnini 2012 MCP	22122882	In vitro	BioGSSG

## Sheet: Known sites in plastids
Supplemental Table 2, sheet 2
Plastidial proteins with known glutathionylation sites
Different proteins	26
Different cysteines	37
Catalytic	7
Non-catalytic	30
Protein name	Original protein reference	At Reference	Pubblication reference	Glutathionylated cysteines	Conserved in	not conserved in	Catalytic
3′-phosphoadenosine 5′-phosphate phosphatase SAL1	NP_201203.3	AT5G63980	Chan 2016 PNAS	Cys119	AT5G63980	Cre01.g030250, CHBRA172g00210,AagrBONN_Sc2ySwM_117.3377.1, Mapoly0030s0063.1, Mapoly0031s0113.1, Pp3c14_9660V3.2, Pp3c15_5590V3.3, Selmo_111780, Selmo_97708, Sacu_v1.1_s0154.g023570, Sacu_v1.1_s0011.g005055, Azfi_s0022.g016236, Azfi_s0149.g053263, Azfi_s0680.g082014, Bradi3g54660.1, Bradi4g40860.1	no
3′-phosphoadenosine 5′-phosphate phosphatase SAL1	NP_201203.3	AT5G63980	Chan 2016 PNAS	Cys190	Cre01.g030250, CHBRA172g00210,AagrBONN_Sc2ySwM_117.3377.1, Mapoly0030s0063.1, Pp3c15_5590V3.3, Selmo_111780, Selmo_97708, Sacu_v1.1_s0154.g023570, Sacu_v1.1_s0011.g005055, Azfi_s0022.g016236, Azfi_s0149.g053263, Bradi3g54660.1, AT5G63980		no
Acetohydroxy acid isomeroreductase	XP_001702649	AT3G58610.3	Zaffagnini 2012 MCP	Cys439	Cre10.g434750	CHBRA32g00730, AaBONN_Sc2ySwM_344.253.7, AagrBONN_Sc2ySwM_228.2759.1, AaBONN_Sc2ySwM_117.2631.1, Mapoly0019s0065, Pp3c19_22360, Pp3c21_20900, Selmo_157966, Sacu_v1.1_s0008.g004218, Bradi2g15790, Bradi2g45330, AT3G58610	no
ADP-glucose pyrophosphorylase large subunit	XP_001693447	AT1G27680.1	Zaffagnini 2012 MCP	Cys112	Cre07.g331300, Cre13.g567950, Cre13.g567950, CHBRA475g00200, AaBONN_Sc2ySwM_340.122.1, AaBONN_Sc2ySwM_117.148.1, Mapoly0023s0119, Mapoly0033s0108, Mapoly0101s0020, Mapoly0132s0055, Pp3c11_5720, Pp3c11_8270, Pp3c1_3040, Pp3c1_31540, Pp3c14_12850, Pp3c17_13940, Pp3c19_8410, Pp3c2_35010, Pp3c7_20320, Pp3c7_20690, Pp3c7_22280, Pp3s127_20, Selmo_138695, Selmo_149205, Selmo_169778, Sacu_v1.1_s0067.g016…	-	no
Apoferredoxin 1	XP_001692808	AT1G10960.1	Zaffagnini 2012 MCP	Cys48	Cre14.g626700, CHBRA25g00470, CHBRA37g00180, Pp3c10_16880V3.2, Pp3c4_8159V3.1, Selmo_166487, Selmo_236581, AT1G10960.1	CHBRA03g01580, CHBRA781g00030, CHBRA52g00290, AagrBONN Sc2ySwM_228.4699.1, Mapoly0082s0023, Pp3c10_16100V3.3, Pp3c16_6230V3.1, Pp3c17_18910V3.1., Pp3c3_22140V3.1, Selmo_230918, Selmo_38551, Sacu_v1.1_s0069.g016503, Sacu_v1.1_s0059.g015062, Sacu_v1.1_s0011.g005128, Sacu_v1.1_s1075.g027934, Sacu_v1.1_s0026.g009549, Azfi_s0092.g043125, Azfi_s0003.g007828, Azfi_s0393.g067829, Azfi_s0006.g009850, Azfi…	no
Beta-amylase 3 (BAM3)	O23553	AT4G17090	Storm 2018 Biochemistry	Cys433	Cre01.g044100, Cre06.g270350, Cre06.g307150, CHBRA1096g00040, AaBONN_Sc2ySwM_344.3169.1, Mapoly0043s0083, Mapoly0043s0084, Pp3c16_11260, Pp3c25_2760, Pp3c6_10130, Selmo_145994, Sacu_v1.1_s0011.g005198, Azfi_s0206.g057798, Bradi3g33730, AT4G17090	AaBONN_Sc2ySwM_362.2644.1, Selmo_232533, Azfi_s0159.g053957,	no
Chaperonin 60B2	XP_001692504	AT3G13470.1	Zaffagnini 2012 MCP	Cys249	Cre07.g339150, Cre17.g741450, CHBRA163g00060, CHBRA278g00260, AaBONN_Sc2ySwM_117.2749.4, Mapoly0001s0499, Pp3c16_4660, Pp3c27_5110, Pp3c6_20400, Selmo_165043, Selmo_168153, Sacu_v1.1_s0065.g016064, Sacu_v1.1_s0110.g020651, Sacu_v1.1_s0182.g024885, Azfi_s0217.g058536, Azfi_s0001.g000356, Azfi_s0029.g024060, Bradi3g00480, Bradi5g11240, AT3G13470	AaBONN_Sc2ySwM_228.3832.1, AaBONN_Sc2ySwM_368.227.1, Bradi3g28070	no
Chaperonin 60B2	XP_001692504	AT3G13470.1	Zaffagnini 2012 MCP	Cys537	Cre07.g339150, Cre17.g741450, CHBRA163g00060, CHBRA278g00260, AaBONN_Sc2ySwM_368.227.1, Mapoly0001s0499, Pp3c16_4660, Pp3c27_5110, Pp3c6_20400, Selmo_165043, Selmo_168153, Sacu_v1.1_s0065.g016064, Sacu_v1.1_s0110.g020651, Sacu_v1.1_s0182.g024885, Azfi_s0217.g058536, Azfi_s0001.g000356, Azfi_s0029.g024060, Bradi3g00480, Bradi5g11240, AT3G13470	AaBONN_Sc2ySwM_117.2749.4, AaBONN_Sc2ySwM_228.3832.1, Bradi3g28070	no
Fructose-1,6-bisphosphatase	XP_001690872	AT3G54050.2	Zaffagnini 2012 MCP	Cys109	Cre12.g510650, CHBRA502g00050, AaBONN_Sc2ySwM_344.4605.1, AaBONN_Sc2ySwM_368.994.1, Mapoly0047s0030, Pp3c11_24210, Pp3c19_12890, Pp3c7_15760, Selmo_174833, Sacu_v1.1_s0063.g015694, Azfi_s0022.g016067, Bradi1g67020, AT3G54050	AaBONN_Sc2ySwM_117.1954.1	no
Fructose-1,6-bisphosphate aldolase	XP_001700659	AT2G01140.1	Zaffagnini 2012 MCP	Cys58	Cre05.g234550, CHBRA48g00030, AaBONN_Sc2ySwM_362.2425.2, AagrBONN_Sc2ySwM_344.414.2, Mapoly0052s0049, Mapoly0053s0082, Pp3c1_29630, Pp3c18_18400, Pp3c2_17700, Pp3c21_9980, Selmo_270698, Azfi_s0175.g056008, Azfi_s0062.g035165, Azfi_s0083.g038840, Bradi2g01350, Bradi4g24367,AT2G01140.1, AT2G21330.1, AT4G38970.1	Azfi_s3750.g116752, Sacu_v1.1_s0144.g022977, Sacu_v1.1_s0022.g008551, Sacu_v1.1_s0136.g022420	no
Full-length thiazole biosynthetic enzyme	XP_001698672	AT5G54770.1	Zaffagnini 2012 MCP	Cys106	Cre04.g214150, CHBRA36g00450, AaBONN_Sc2ySwM_117.2040.1, AaBONN_Sc2ySwM_117.1980.1, Mapoly0078s0009.1, Pp3c20_13543V3.2, Pp3c20_13770V3.3, Pp3c23_6600V3.2, Pp3c24_10800V3.6, Selmo_271002, Sacu_v1.1_s0011.g005108, Azfi_s0377.g067312, Bradi1g25860.1	AT5G54770.1	no
Heat shock protein 70B (HSP70B)	XP_001696432.1	AT4G24280.1	Michelet 2008 JBC	Cys349	Cre06.g250100, CHBRA539g00320, CHBRA539g00240, CHBRA157g00470, CHBRA562g00060, CHBRA1051g00060, CHBRA562g00080, Mapoly0110s0006, Mapoly0110s0012, Pp3c26_10600, Pp3c4_27990, Pp3c7_15180, Pp3c7_15200, Pp3c7_15240, Selmo_230659, Selmo_267815, Sacu_v1.1_s0019.g007957, Sacu_v1.1_s0009.g004368, Sacu_v1.1_s0256.g026828, Sacu_v1.1_s0302.g027198, Azfi_s0013.g013251, Azfi_s0003.g008005, Azfi_s0006.g010329,…	Sacu_v1.1_s0137.g022476, Azfi_s0002.g003906, Bradi4g39470, Bradi2g30560, AT4G24280, AT5G49910	no
Isopropylmalate dehydratase, large subunit	XP_001702135	AT4G13430.1	Zaffagnini 2012 MCP	Cys444	Cre01.g004500, CHBRA980g00050, AaBONN_Sc2ySwM_368.2484.1, Mapoly0081s0061, Pp3c4_11270, Selmo_421784, Selmo_439578, Sacu_v1.1_s0109.g020502, Azfi_s0157.g053783, Bradi3g02487, AT4G13430	-	no
Magnesium-chelatase subunit chlI	XP_001691232	AT4G18480.1	Zaffagnini 2012 MCP	Cys184	Cre06.g306300, Mapoly0040s0099, Pp3c10_2940, Pp3c2_15490, Selmo_230423, Azfi_s0054.g033672, Sacu_v1.1_s0169.g024301, Bradi1g49770, AT4G18480	CHBRA220g00390, AaBONN_Sc2ySwM_117.1378.1	no
Phosphoglycerate kinase	XP_001699523	AT1G56190.1	Zaffagnini 2012 MCP	Cys159	Cre11.g467770, CHBRA157g00340, AaBonn_Sc2ySwM_228.981.1, Pp3c4_20230, Pp3c13_20590	AaBonn_Sc2ySwM_368.2539.1, Mapoly0111s0004, Pp3c12_7590, Selmo_267533, Sacu_v1.1_s0035.g011350, Sacu_v1.1_s0050.g013819, Azfi_s1293.g100961, Azfi_s0282.g063025, Bradi2g21120, AT3G12780.1_PGK1	no
Phosphoglycerate kinase	XP_001699523	AT1G56190.1	Zaffagnini 2012 MCP	Cys412	Cre11.g467770,	CHBRA157g00340, AaBonn_Sc2ySwM_228.981.1, AaBonn_Sc2ySwM_368.2539.1, Mapoly0111s0004, Pp3c12_7590, Pp3c4_20230, Pp3c13_20590, Selmo_267533, Sacu_v1.1_s0035.g011350, Sacu_v1.1_s0050.g013819, Azfi_s1293.g100961, Azfi_s0282.g063025, Bradi2g21120, AT3G12780.1_PGK1,AT1G56190_PGK2	no
Phosphoribulokinase	XP_001694038	AT1G32060.1	Zaffagnini 2012 MCP	Cys47	Cre12.g554800, CHBRA531g00200, AaBONN_Sc2ySwM_117.3106.1, Mapoly0012s0175, Pp3c18_7120, Pp3c19_14070, Pp3c21_14450, Selmo_182694, Sacu_v1.1_s0136.g022401, Azfi_s0029.g024044, Bradi3g52400, AT1G32060	-	no
Phosphoribulokinase	XP_001694038	AT1G32060.1	Zaffagnini 2012 MCP	Cys274	Cre12.g554800, CHBRA531g00200, AaBONN_Sc2ySwM_117.3106.1, Mapoly0012s0175, Pp3c18_7120, Pp3c19_14070, Pp3c21_14450, Selmo_182694, Sacu_v1.1_s0136.g022401, Azfi_s0029.g024044, Bradi3g52400, AT1G32060	-	no
Phosphorylase	XP_001700091	AT3G29320.1	Zaffagnini 2012 MCP	Cys171	Cre07.g336950, Cre12.g552200, CHBRA182g00130, AaBONN_Sc2ySwM_228.4076.1, AaBONN_Sc2ySwM_117.2070.1, Mapoly0007s0255, Mapoly0096s0051, Pp3c1_12800, Pp3c6_14860, Pp3c6_24700, Pp3c6_5330, Selmo_164611, Selmo_184206, Sacu_v1.1_s0005.g002835, Sacu_v1.1_s0059.g015117, Azfi_s0015.g013820, Azfi_s0215.g058376, Bradi1g08070, Bradi2g55120, AT3G29320	-	no
Photosystem II (PSII) core phosphatase (PBCP)	XP_015626680.1	AT2G30170.1	Liu 2019 Mol Plant.	Cys168	Bradi2g03970.1.p	Cre06.g256300.t2.1, Cre06.g257850.t1.2, CHBRA121g00340, AaBONN_Sc2ySwM_228.2226.1, AaBONN_Sc2ySwM_362.517.3, Mapoly0012s0189.1.p, Mapoly0071s0101.1.p, Pp3c11_760V3.7.p, Pp3c1_200V3.1.p, Pp3c26_8650V3.2.p, Selmo_85661, Sacu_v1.1_s0086.g018447v1.2, Azfi_s0006.g009920v1.1, Azfi_s2559.g112171v1.1, Bradi1g71690.1.p, Bradi3g25592.1.p, AT2G30170	no
Photosystem II (PSII) core phosphatase (PBCP)	XP_015626680.1	AT2G30170.1	Liu 2019 Mol Plant.	Cys176	Cre06.g257850.t1.2, AaBONN_Sc2ySwM_228.2226.1, AaBONN_Sc2ySwM_362.517.3, Mapoly0071s0101.1.p, Pp3c11_760V3.7.p, Pp3c1_200V3.1.p, Selmo_85661, Bradi2g03970.1.p, AT2G30170	Cre06.g256300.t2.1, CHBRA121g00340, AaBONN_Sc2ySwM_228.2226.1, Mapoly0012s0189.1.p, Pp3c26_8650V3.2.p, Sacu_v1.1_s0086.g018447v1.2, Azfi_s0006.g009920v1.1, Azfi_s2559.g112171v1.1, Bradi1g71690.1.p, Bradi3g25592.1.	no
Photosystem II (PSII) core phosphatase (PBCP)	XP_015626680.1	AT2G30170.1	Liu 2019 Mol Plant.	Cys195	AaBONN_Sc2ySwM_362.517.3 , Bradi2g03970.1.p	Cre06.g256300.t2.1, Cre06.g257850.t1.2, CHBRA121g00340, AaBONN_Sc2ySwM_228.2226.1, Mapoly0012s0189.1.p, Mapoly0071s0101.1.p, Pp3c11_760V3.7.p, Pp3c1_200V3.1.p, Pp3c26_8650V3.2.p, Selmo_85661, Sacu_v1.1_s0086.g018447v1.2, Azfi_s0006.g009920v1.1, Azfi_s2559.g112171v1.1, Bradi1g71690.1.p, Bradi3g25592.1.p, AT2G30170	no
Protein tyrosine phosphatases (PTP)	XP_003556188.1	AT1G71860.2	Dixon 2005 Biochemistry	Cys78	Cre12.g524450	Cre09.g389949, CHBRA986g00050, CHBRA986g00090, AaBONN_Sc2ySwM_228.1486.1, Mapoly0167s0026, Pp3c13_6130, Pp3c3_2290, Selmo_66231, Sacu_v1.1_s0032.g010727, Azfi_s0309.g064095, Azfi_s1837.g107350, Bradi4g24006, Bradi4g24017, Bradi4g41288, AT1G71860	no
Protein tyrosine phosphatases (PTP)	XP_003556188.1	AT1G71860.2	Dixon 2005 Biochemistry	Cys176	Cre12.g524450, Cre09.g389949, Mapoly0167s0026, Pp3c3_2290, Selmo_66231, Sacu_v1.1_s0032.g010727, Azfi_s0309.g064095, Bradi4g24006, Bradi4g24017, Bradi4g41288, AT1G71860	CHBRA986g00050, CHBRA986g00090, AaBONN_Sc2ySwM_228.1486.1, Pp3c13_6130,Azfi_s1837.g107350	no
Ribulose bisphosphate carboxylase large chain	NP_958405	ATCG00490.1	Zaffagnini 2012 MCP	Cys172	sp|P00877|RBL_CHLRE, tr|F1T1N2|F1T1N2_CHABU, Anthoceros_QHD46892, tr|A0A3T0I909|A0A3T0I909_MARPO, tr|F4YZH5|F4YZH5_SELML, tr|A0A2R2WV16|A0A2R2WV16_PHYPA, tr|A0A291R857|A0A291R857_9MONI, tr|A0A291R7W4|A0A291R7W4_AZOFI, sp|B3TN59|RBL_BRADI, tr|A0A0Q3NL75|A0A0Q3NL75_BRADI, sp|O03042|RBL_ARATH	-	no
Ribulose bisphosphate carboxylase large chain	NP_958405	ATCG00490.1	Zaffagnini 2012 MCP	Cys247	sp|P00877|RBL_CHLRE, tr|F1T1N2|F1T1N2_CHABU, Anthoceros_QHD46892, tr|A0A3T0I909|A0A3T0I909_MARPO, tr|F4YZH5|F4YZH5_SELML, tr|A0A2R2WV16|A0A2R2WV16_PHYPA, tr|A0A291R857|A0A291R857_9MONI, tr|A0A291R7W4|A0A291R7W4_AZOFI, sp|B3TN59|RBL_BRADI, tr|A0A0Q3NL75|A0A0Q3NL75_BRADI, sp|O03042|RBL_ARATH	-	no
Ribulose bisphosphate carboxylase large chain	NP_958405	ATCG00490.1	Zaffagnini 2012 MCP	Cys427	sp|P00877|RBL_CHLRE, tr|F1T1N2|F1T1N2_CHABU, Anthoceros_QHD46892, tr|A0A3T0I909|A0A3T0I909_MARPO, tr|F4YZH5|F4YZH5_SELML, tr|A0A2R2WV16|A0A2R2WV16_PHYPA, tr|A0A291R857|A0A291R857_9MONI, tr|A0A291R7W4|A0A291R7W4_AZOFI, sp|B3TN59|RBL_BRADI, tr|A0A0Q3NL75|A0A0Q3NL75_BRADI, sp|O03042|RBL_ARATH	-	no
Thioredoxin f (TRX-f)	OAP02322.1	AT3G02730	Michelet 2005 PNAS	Cys60	AaBONN_Sc2ySwM_344.2874.4, Pp3c15_21760, Sacu_v1.1_s0102.g019948, AT3G02730	Cre01.g066552, Cre05.g243050, CHBRA83g00660, CHBRA35g00400, CHBRA796g00020, CHBRA124g00260, CHBRA371g00080, CHBRA315g00130, AaBONN_Sc2ySwM_368.715.1, AaBONN_Sc2ySwM_117.1964.1, AaBONN_Sc2ySwM_344.2998.3, Mapoly0182s0007, Mapoly0022s0042, Selmo_110708, Selmo_77812, Pp3c4_3890, Pp3c9_20570, Sacu_v1.1_s0134.g022310, Sacu_v1.1_s0072.g016951:1-226, Sacu_v1.1_s0059.g015100,Azfi_s0050.g031021, Azfi_s038…	no
Transketolase	XP_001701881	AT2G45290.1	Zaffagnini 2012 MCP	Cys84	Cre02.g080200, AaBONN_Sc2ySwM_117.3393.1, Mapoly0013s0012, Selmo_161485, Pp3c5_1370,Pp3c10_10220, Pp3c10_10680, Sacu_v1.1_s0069.g016554, Azfi_s0003.g007897, Azfi_s0005.g009228, Bradi5g07190, Bradi1g51670, AT2G45290	CHBRA255g00350, CHBRA255g00330, AaBONN_Sc2ySwM_344.193.1, AaBONN_Sc2ySwM_362.2864.1, AaBONN_Sc2ySwM_228.5141.1, Pp3c9_3690, , Selmo_268939, Sacu_v1.1_s0041.g012619, Azfi_s0375.g067262	no
Triose phosphate isomerase (chloro TPI)	Q9SKP6.1	At2g21170	Lopez-Castillo 2016 FPS	Cys15	Cre01.g029300, CHBRA00g02710, CHBRA437g00040, CHBRA23g01210, CHBRA312g00080, CHBRA203g00110, AaBONN_Sc2ySwM_368.3399.1, Mapoly0042s0045, Pp3c11_9120, Pp3c16_11330, Pp3c18_14780, Pp3c1_9830, Pp3c2_38020, Pp3c24_20190, Pp3c6_10280, Selmo_157971, Selmo_73442, , Sacu_v1.1_s0098.g019481, Azfi_s0350.g066541, Azfi_s0006.g010231, Bradi2g03170, Bradi2g54650, Bradi4g36310, AT3G55440, AT2G21170	AaBONN_Sc2ySwM_362.659.1, Mapoly0007s0011, Mapoly0007s0110, Sacu_v1.1_s0161.g023934, Sacu_v1.1_s0005.g002706, Azfi_s0113.g045964, Azfi_s0385.g067506	no
2-Cys peroxiredoxin	CAC48323.1	AT5G06290.1	Calderon 2017 FPS	Cys172	Cre02.g114600, Cre06.g257601, Cre17.g743897, CHBRA41g00500, AagrBONN_ Sc2ySwM_117.3919.1, Mapoly0014s0048, Mapoly0014s0048, Mapoly0014s0048, Pp3c1_21200, Pp3c2_16260, Selmo_36651, Selmo_420519, Selmo_96390, Sacu_v1.1_s0011.g005300, Sacu_v1.1_s0003.g001962, Sacu_v1.1_s0025.g009359, Azfi_s2786.g113096, Azfi_s0101.g044406, Azfi_s0006.g009576, Bradi5g09650, Bradi3g45140, AT5G06290		yes
Alpha-amylase 3 (AMY3)	Q94A41.1	AT1G69830	Gurrieri 2019 Front Plant Sci.	Cys499	AT1G69830	Cre08.g362450, CHBRA206g00120, AagrBONNSc2ySwM_362.1200, Mapoly0024s0059.1, Pp3c21_19790V3.3, Pp3c22_22380V3.1, Selmo_127605,Sacu_v1.1_s0008.g003998, Sacu_v1.1_s0102.g019864, Azfi_s0015.g013850.1, Bradi2g48150.1	yes
Alpha-amylase 3 (AMY3)	Q94A41.1	AT1G69830	Gurrieri 2019 Front Plant Sci.	Cys 587	Cre08.g362450, CHBRA206g00120, AagrBONNSc2ySwM_362.1200, Mapoly0024s0059.1, Pp3c21_19790V3.3, Pp3c22_22380V3.1, Selmo_127605,Sacu_v1.1_s0008.g003998, Sacu_v1.1_s0102.g019864, Azfi_s0015.g013850.1, Bradi2g48150.1, AT1G69830	-	yes
Apoferredoxin 1	XP_001692808	AT1G10960.1	Zaffagnini 2012	Cys 69	Cre14.g626700, Cre14.g626700, CHBRA25g00470, CHBRA37g00180, CHBRA03g01580, CHBRA781g00030, CHBRA52g00290, AagrBONN Sc2ySwM_228.4699.1, Mapoly0082s0023, Pp3c10_16100V3.3, Pp3c16_6230V3.1, Pp3c17_18910V3.1., Pp3c3_22140V3.1, Pp3c10_16880V3.2, Pp3c4_8159V3.1, Selmo_166487, Selmo_236581, Selmo_230918, Selmo_38551, Sacu_v1.1_s0069.g016503, Sacu_v1.1_s0059.g015062, Sacu_v1.1_s0011.g005128, Sacu_v1.1_s1…	-	yes
Glutaredoxin S12 (GRXS12)	ACJ60637.1	AT2G20270	Zaffagnini 2012	Cys29	Bradi3g12720.1, At2g20270 (see additional File 9)		yes
Glyceraldehyde-3-phosphated dehydrogenase, A subunit (GAPA)	NP_566796.2	AT3G26650.1	Zaffagnini 2007	Cys156	Cre01.g010900, CHBRA57g00120, AaBONN_Sc2ySwM_120.2.1, AaBONN_Sc2ySwM_117.1906.2, Mapoly0055s0115, Mapoly0057s0006, Pp3c11_15790, Pp3c1_13170, Pp3c2_24160, Pp3c2_24270, Pp3c7_14220, Pp3c7_14300, Selmo_270825, Selmo_271457, Sacu_v1.1_s0002.g000831, Sacu_v1.1_s0112.g020778, Azfi_s0074.g037493, Azfi_s0158.g053908, Azfi_s0032.g024904, Bradi1g76470, Bradi5g12330, AT3G26650	-	yes
Plastocyanin	XP_001702952	AT1G76100.1	Zaffagnini 2012	Cys130	Cre03.g182551, CHBRA21g00180, AaBONN_Sc2ySwM_228.703.1, Mapoly0080s0027, Pp3c18_13090, Pp3c19_21160, Pp3c21_4230, Selmo_167855, Sacu_v1.1_s0017.g007095, Sacu_v1.1_s0087.g018495, Azfi_s0003.g007702, Azfi_s0319.g064448, Azfi_s0015.g014059, Bradi1g52460, AT1G76100	-	yes
